# Supplementary material for: A C2H2 Zinc Finger Protein PlCZF1 Is Necessary for Oospore Development and Virulence in Peronophythora litchii
Source: Int J Mol Sci. 2022 Mar 1;23(5):2733. doi: 10.3390/ijms23052733 (PMC8910974; doi:10.3390/ijms23052733)
Supplement: Supplementary file 1 [file ijms-23-02733-s001.zip]

Archive with 1 entries (1 files):
- Table.S1.xls
