# Supplementary material for: A C2H2 Zinc Finger Protein PlCZF1 Is Necessary for Oospore Development and Virulence in Peronophythora litchii
Source: Int J Mol Sci. 2022 Mar 1;23(5):2733. doi: 10.3390/ijms23052733 (PMC8910974; doi:10.3390/ijms23052733)
Supplement: Supplementary file 1 [file ijms-23-02733-s001.zip › Table.S1.xls]

## Sheet: Table S1
Table S1. The primers used in this study
Primer name	Sequence	Description
SgRNA-PlCZF1-1F	CTAGCTTCATCCTGATGAGTCCGTGAGGACGAAACGAGTAAGCTCGTCGATGAACGAGAACACTGTGT	sgRNA for PlCZF1 CRISPR/Cas9 knock out
SgRNA-PlCZF1-1R	AAACACACAGTGTTCTCGTTCATCGACGAGCTTACTCGTTTCGTCCTCACGGACTCATCAGGATGAAG	sgRNA for PlCZF1 CRISPR/Cas9 knock out
SgRNA-PlCZF1-2F	CTAGCTTCAGCCTGATGAGTCCGTGAGGACGAAACGAGTAAGCTCGTCGCTGAATACTTCCAAGATGT	sgRNA for PlCZF1 CRISPR/Cas9 knock out
SgRNA-PlCZF1-2R	AAACACATCTTGGAAGTATTCAGCGACGAGCTTACTCGTTTCGTCCTCACGGACTCATCAGGCTGAAG	sgRNA for PlCZF1 CRISPR/Cas9 knock out
PlCZF1-left arm-F	ACTAGTGGATCCCCCAGTCTTCAGCAGGAGTTGGC	Cloning the full length of left arm of PlCZF1
PlCZF1-left arm-R	CATGTGGTAGTTTGCGGCGTAGGAAGCAAAGGCCA	Cloning the full length of left arm of PlCZF1
PlCZF1-right arm-F	TTTGCTTCCTACGCCGCAAACTACCACATGTGAGACC	Cloning the full length of right arm of PlCZF1
PlCZF1-right arm-R	GAATTCCTGCAGCCCGAAACGCACATTCGAGAGTCG	Cloning the full length of right arm of PlCZF1
PlCZF1-Left arm out-F	CTGTAGCACCGCAAAGTAGATG	Mutant screening of PlCZF1
PlCZF1-Right arm out-R	GTTGCTGTGGCAGACACAAAG	Mutant screening of PlCZF1
PlCZF1-F	ATGAGCAGCGCCGTCGCGTC	Cloning the full length of PlCZF1
PlCZF1-R	GCATTCTGTCGAGAGCGACAATTAA	Cloning the full length of PlCZF1
PlCZF1-pTOR-F	TATCGATCCTGCAGGCGTACGATGAGCAGCGCCGTCGCGTC	Construction of subcellular location
PlCZF1-pTOR-R	CTCGGAGGAGGCCATCGTACGATTGTCGCTCTCGACAGAATG	Construction of subcellular location
PlActin-qRT-F	TCACGCTATTGTTCGTCTGG	qRT-PCR of indicated gene, as a reference gene of P. litchii
PlActin-qRT-R	TCATCTCCTGGTCAGAGTCC	qRT-PCR of indicated gene, as a reference gene of P. litchii
PlCZF1-qRTF	TACGAAGCGCTATGCACACA	qRT-PCR of indicated gene, for measuring gene expression level
PlCZF1-qRTR	TCGCTCTCGACAGAATGCTC	qRT-PCR of indicated gene, for measuring gene expression level
PlM90-qRTF	ATTTATCTCGGGTGCCACAG	qRT-PCR of indicated gene, for measuring gene expression level
PlM90-qRTR	ATCATGACCGGATAGCCTTG	qRT-PCR of indicated gene, for measuring gene expression level
PlLLP-qRTF	GCAATGCAAAGTCGATGGCT	qRT-PCR of indicated gene, for measuring gene expression level
PlLLP-qRTR	AGACGTGGTATGCTGCCTTG	qRT-PCR of indicated gene, for measuring gene expression level
PlRAB5A-qRTF	ACGAGAATGGGTTCAAGTGC	qRT-PCR of indicated gene, for measuring gene expression level
PlRAB5A-qRTR	TTGCTAAAGCCTTGCCTTGT	qRT-PCR of indicated gene, for measuring gene expression level
Pl103272-qRTF	CCTCGAGTTCGACTTTCGTC	qRT-PCR of indicated gene, for measuring gene expression level
Pl103272-qRTR	GTGTGCATGTGGAAAGGATG	qRT-PCR of indicated gene, for measuring gene expression level
Pl104952-qRTF	GCATCGCTAGACGACATTCA	qRT-PCR of indicated gene, for measuring gene expression level
Pl104952-qRTR	CAGTGCATGATCCAGACACC	qRT-PCR of indicated gene, for measuring gene expression level
Pl106181-qRTF	AAGGCGTTGATTCATTCTGG	qRT-PCR of indicated gene, for measuring gene expression level
Pl106181-qRTR	GGAGTCATGGGAAGGACTGA	qRT-PCR of indicated gene, for measuring gene expression level
Pl106183-qRTF	GAAAGGTGCAGCTACGGAAG	qRT-PCR of indicated gene, for measuring gene expression level
Pl106183-qRTR	GACCACTTCCAACGATCCAT	qRT-PCR of indicated gene, for measuring gene expression level
Pl106924-qRTF	ACCGATGACCAACCACTCTC	qRT-PCR of indicated gene, for measuring gene expression level
Pl106924-qRTR	ATGACCCGATTGACTTCTGG	qRT-PCR of indicated gene, for measuring gene expression level
